# Supplementary material for: Epigenetic MLH1 silencing concurs with mismatch repair deficiency in sporadic, naturally occurring colorectal cancer in rhesus macaques
Source: J Transl Med. 2024 Mar 19;22:292. doi: 10.1186/s12967-024-04869-6 (PMC10953092; doi:10.1186/s12967-024-04869-6)
Supplement: Supplementary file 2 — Additional file 2: File S1. Somatic tumor variants in rhesus CRCs (78 gene panel, Excel file). [file 12967_2024_4869_MOESM2_ESM.xlsx]

## Sheet: NonSynMuts_RhesusCRCs
	TMB [Mut/Mbp]		Non-syn muts (within 78 gene panel)	ACVR2A	AFF3	AKT1	ALK	AMER1	APC	ARID1A	ATM	ATR	BAP1	BARD1	BRAF	BRCA1	BRCA2	BRIP1	CAMTA1	CDH1	CHEK2	CTCF	CTNNB1	EGFR	EP300	ERBB2	ERBB4	ESR1	FAT1	FAT4	FBXW7	FGFR1	FGFR3	FOXA1	GATA3	GRIN2A	IDH1	JAK2	JAK3	KDR	KMT2C	KMT2D	KRAS	LPP	LRP1B	MAP3K1	MLH1	MYC	MSH2
CRC_1	40.71		21					p.F173L_fs		p.P1328R_fs p.H2020N	p.H2453Y	p.S2272*																	p.I14del p.K1225N_fs				p.S580del				p.N271T_fs			p.P599S	p.P1848S p.P2614S p.K3872R	p.M1017Y_fs	p.Q61R		p.H3000N
CRC_2	42.66		21	p.D96T_fs	p.S660R		p.R28S	p.R630L		p.A282V p.G859E	p.D203H	p.K450_E459_del_fs																						p.A144E		p.D1162N							p.G12D	p.R389C
CRC_3	50.36		20		p.R1244Q		p.G902R			p.Q423K p.S748N						p.E961K				p.A408V					p.V698M																	p.N2535I_fs p.T2911I
CRC_4	19.71		26					p.Q978*	p.A2120T				p.E200*		p.R356Q				p.E314K					p.V148M p.P691T	p.P147L p.Q398Y_fs				p.T2517M p.H3679Y	p.A2489V p.G4304S			p.R618G			p.D776N		p.A1059V					p.G12S p.G13D				p.S404Y
CRC_5	23.72		12			p.L52R	p.G875R				p.W3055C								p.Q143K									p.R269H		p.R3299H														p.R601H				p.P246L
CRC_6	31.03		29	p.D96T_fs					p.R2759H			p.R1451W p.F2321L			p.P399L_fs	p.E961K					p.R3W				p.A1189V	p.R217H				p.K4201N_fs		p.R784W		p.R152H		p.P435L p.T1408M		p.R340*			p.R1888Q p.R4827H p.R4879Q	p.R5286H				p.N1075I_fs	p.R497G_fs
CRC_7	13.38		6						p.R1450*	p.A273P_fs									p.A927S						p.A511V	p.L755S																	p.A59T
CRC_8	15.52		10						p.G721* p.T1556N_fs	p.G771S p.P1569L_fs																					p.R441Q				p.G144A_fs		p.G289S				p.K1273R_fs	p.P1332S	p.G12D
CRC_9	41.38		49	p.D96T_fs p.N111S				p.A36V p.K238N p.K260N_fs p.A622P_fs		p.F2142S_fs	p.E2304G_fs	p.R43Q p.F1134L_fs			p.P399L_fs		p.S249L_fs p.K2677R_fs			p.R87K_fs									p.I14del p.Y2461T_fs p.R2989K_fs p.D3086I_fs		p.T653M				p.A287T						p.S1556F_fs	p.R1895M p.P2372L_fs p.E4737R_fs	p.G13D p.R68W		p.Q3908*	p.W1239*
CRC_10	47.47		49				p.Q500R	p.F173L_fs	p.L204I p.R2721H	p.L2240F p.A2238S	p.F1928L_fs				p.P399L_fs		p.N1785K_fs			p.A411V					p.T450N p.H2386R p.S2389R	p.R217H		p.R158H	p.A4419T	p.L2886R p.G3320V_fs	p.G62W p.H359Y p.E471K		p.R657L		p.A310T						p.R1859W p.R3402C	p.P580T p.K4776L_fs	p.G12D p.A146T		p.H78Q p.P1449S p.P1599S p.H4345Y	p.A476E
CRC_11	19.74		11	p.D96T_fs												p.T1349M				p.A842D					p.R1599C				p.I14del														p.A146T		p.G523V
CRC_12	32.17		14	p.W229*				p.F173L_fs	p.A1296T p.A1755V p.N1792M_fs	p.R1278* p.D1851T_fs								p.R581*											p.I14del p.E2815K	p.A114V					p.S110P								p.G12D
CRC_13	25.85		15					p.F173L_fs	p.N627L_fs					p.K596N_fs	p.R667Q		p.R595C							p.V323I					p.P925L_fs					p.P79S
CRC_14	30.98		13						p.Y796C p.R1687Q	p.P1569L_fs															p.R1234E_fs	p.L755S			p.I14del p.R3646H												p.K3872R
CRC_15	17.66		5																										p.I14del						p.S237A_fs							p.P2631R_fs				p.N1075I_fs
CRC_16	22.98		11			p.P24Q p.R69W				p.P1408Q_fs						p.A345V																			p.S110P							p.G1253V_fs p.K3158R_fs
mean TMB	29.7075
	No. of affected animals (± microsat. frameshifts)		affected animals (excl. microsat_fs)	2	2	2	4	3	8	10	5	4	1	1	2	4	3	1	3	4	1	0	0	2	7	4	0	2	7	5	3	1	3	3	6	3	2	2	0	1	6	8	9	2	4	4	2	1	0
			affected animals (only microsat_fs)	3				4							3														2
			frequency (excl. microsat_fs)	0.125	0.125	0.125	0.25	0.1875	0.5	0.625	0.3125	0.25	0.0625	0.0625	0.125	0.25	0.1875	0.0625	0.1875	0.25	0.0625	0	0	0.125	0.4375	0.25	0	0.125	0.4375	0.3125	0.1875	0.0625	0.1875	0.1875	0.375	0.1875	0.125	0.125	0	0.0625	0.375	0.5	0.5625	0.125	0.25	0.25	0.125	0.0625	0
			frequency (incl. microsat_fs only)	0.3125	0.125	0.125	0.25	0.4375	0.5	0.625	0.3125	0.25	0.0625	0.0625	0.3125	0.25	0.1875	0.0625	0.1875	0.25	0.0625	0	0	0.125	0.4375	0.25	0	0.125	0.5625	0.3125	0.1875	0.0625	0.1875	0.1875	0.375	0.1875	0.125	0.125	0	0.0625	0.375	0.5	0.5625	0.125	0.25	0.25	0.125	0.0625	0
	No. of affected animals by type of mutations		missense	1				3	8	8	3	3			2	4	1		3	3	1			3	8	4		2	5	5	5	1	2	3	4	4	1	1		1	9	5	12	2	6	1	1	1
			stop	1				1	2	1		1	1					1																				1							1	1
			fs					2	3	7	2	2		1			3								2				5	2					2		1				2	8				2	1
			microsat_fs	4				4							3					1
			inframe del																														1
			microsat_Inframe del																										6
[truncated: 27 more columns]
